# Supplementary material for: Impact of the Genotype and Phenotype of CYP3A and P-gp on the Apixaban and Rivaroxaban Exposure in a Real-World Setting
Source: J Pers Med. 2022 Mar 24;12(4):526. doi: 10.3390/jpm12040526 (PMC9028714; doi:10.3390/jpm12040526)
Supplement: Supplementary file 1 [file jpm-12-00526-s001.zip]

Archive with 1 entries (1 files):
- jpm-1629834-supplementary.pdf
